# Supplementary material for: Discovery of SARS-CoV-2 Nsp14 and Nsp16 Methyltransferase Inhibitors by High-Throughput Virtual Screening
Source: Pharmaceuticals (Basel). 2021 Nov 30;14(12):1243. doi: 10.3390/ph14121243 (PMC8705538; doi:10.3390/ph14121243)
Supplement: Supplementary file 1 [file pharmaceuticals-14-01243-s001.zip]

Archive with 1 entries (1 files):
- pharmaceuticals-1470720-supplementary.pdf
